# Supplementary material for: Quinazoline-2,4(1H,3H)-dione
Source: Acta Crystallogr Sect E Struct Rep Online. 2008 Aug 6;64(Pt 9):o1677. doi: 10.1107/S1600536808024240 (PMC2960707; doi:10.1107/S1600536808024240)
Supplement: Supplementary file 1 [file e-64-o1677-sup1.cif]

##############################################################################
###                                                                        ###
###        Electronic paper (Acta Crystallographica Section E)             ###
###                                                                        ###
##############################################################################
#                                                                            #
# This CIF contains the data in a paper accepted for publication in Acta     #
# Crystallographica Section E. It conforms to the requirements of Notes      #
# for Authors for Section E, and has been peer reviewed under the auspices   #
# of the IUCr Commission on Journals.                                        #
#                                                                            #
# Full details of the Crystallographic Information File format               #
# are given in the paper "The Crystallographic Information File (CIF):       #
# a New Standard Archive File for Crystallography" by S. R. Hall, F. H.      #
# Allen and I. D. Brown [Acta Cryst. (1991), A47, 655-685].                  #
#                                                                            #
# The current version of the core CIF dictionary is obtainable from          #
# ftp://ftp.iucr.org/pub/cif_core.dic. The current version number is 2.4.    #
#                                                                            #
# Software is freely available for graphical display of the structure(s) in  #
# this CIF.  For information consult the CIF home page http://www.iucr.org/  #
# cif/home.html                                                              #
#                                                                            #
# This file may be used for bona fide research purposes within the           #
# scientific community so long as proper attribution is given to the journal # 
# article from which it was obtained.                                        #
#                                                                            #
##############################################################################
                                             
data_I
_audit_creation_method     SHELXL-97
_chemical_name_systematic
;
Quinazoline-2,4(1<i>H</i>,3<i>H</i>)-dione
;
_chemical_name_common     ?
_chemical_formula_moiety     'C8 H6 N2 O2'
_chemical_formula_sum     'C8 H6 N2 O2'
_chemical_formula_iupac     'C8 H6 N2 O2'
_chemical_formula_weight     162.15
_chemical_melting_point     ?
_symmetry_cell_setting     monoclinic
_symmetry_space_group_name_H-M     'P 21/c'
_symmetry_space_group_name_Hall     '-P 2ybc'
loop_
    _symmetry_equiv_pos_as_xyz
    'x, y, z'
    '-x, y+1/2, -z+1/2'
    '-x, -y, -z'
    'x, -y-1/2, z-1/2'
_cell_length_a     10.891(2)
_cell_length_b     5.2810(11)
_cell_length_c     12.701(3)
_cell_angle_alpha     90.00
_cell_angle_beta     99.61(3)
_cell_angle_gamma     90.00
_cell_volume     720.2(3)
_cell_formula_units_Z     4
_cell_measurement_reflns_used     5473
_cell_measurement_theta_min     3.3
_cell_measurement_theta_max     27.5
_cell_measurement_temperature     293.0(10)
_exptl_crystal_description     block
_exptl_crystal_colour     colorless
_exptl_crystal_size_max     0.20
_exptl_crystal_size_mid     0.18
_exptl_crystal_size_min     0.15
_exptl_crystal_density_diffrn     1.495
_exptl_crystal_density_meas     ?
_exptl_crystal_density_method     'not measured'
_exptl_crystal_F_000     336
_exptl_absorpt_coefficient_mu     0.111
_exptl_absorpt_correction_type     none
_exptl_absorpt_process_details     ?
_exptl_absorpt_correction_T_min     ?
_exptl_absorpt_correction_T_max     ?
_exptl_special_details
;
;
_diffrn_ambient_temperature     293.0(10)
_diffrn_radiation_type     MoK\a
_diffrn_radiation_wavelength     0.71073
_diffrn_radiation_source     'fine-focus sealed tube'
_diffrn_radiation_monochromator     graphite
_diffrn_measurement_device_type     'Rigaku R-AXIS RAPID-S'
_diffrn_measurement_method     \w
_diffrn_detector_area_resol_mean     ?
_diffrn_reflns_number     5683
_diffrn_reflns_av_R_equivalents     0.0506
_diffrn_reflns_av_sigmaI/netI     0.0387
_diffrn_reflns_theta_min     3.25
_diffrn_reflns_theta_max     25.00
_diffrn_reflns_theta_full     25.00
_diffrn_measured_fraction_theta_max     0.995
_diffrn_measured_fraction_theta_full     0.995
_diffrn_reflns_limit_h_min     -12
_diffrn_reflns_limit_h_max     12
_diffrn_reflns_limit_k_min     -6
_diffrn_reflns_limit_k_max     6
_diffrn_reflns_limit_l_min     -15
_diffrn_reflns_limit_l_max     15
_diffrn_standards_number     0
_diffrn_standards_interval_count     0
_diffrn_standards_interval_time     0
_diffrn_standards_decay_%     0
_refine_special_details
;
;
_reflns_number_total     1262
_reflns_number_gt     869
_reflns_threshold_expression     I>2\s(I)
_refine_ls_structure_factor_coef     Fsqd
_refine_ls_matrix_type     full
_refine_ls_R_factor_all     0.0923
_refine_ls_R_factor_gt     0.0548
_refine_ls_wR_factor_gt     0.0918
_refine_ls_wR_factor_ref     0.1032
_refine_ls_goodness_of_fit_ref     1.065
_refine_ls_restrained_S_all     1.065
_refine_ls_number_reflns     1262
_refine_ls_number_parameters     110
_refine_ls_number_restraints     0
_refine_ls_number_constraints     0
_refine_ls_hydrogen_treatment     constr
_refine_ls_weighting_scheme     calc
_refine_ls_weighting_details
         'calc w=1/[\s^2^(Fo^2^)+(0.0327P)^2^+0.2501P] where P=(Fo^2^+2Fc^2^)/3'
_atom_sites_solution_hydrogens     geom
_atom_sites_solution_primary     direct
_atom_sites_solution_secondary     difmap
_refine_ls_shift/su_max     0.004
_refine_ls_shift/su_mean     0.001
_refine_diff_density_max     0.124
_refine_diff_density_min     -0.120
_refine_ls_extinction_method     'SHELXL97 (Sheldrick, 2008)'
_refine_ls_extinction_coef     0.009(3)
_refine_ls_extinction_expression
                                  'Fc^*^=kFc[1+0.001xFc^2^\l^3^/sin(2\q)]^-1/4^'
loop_
    _atom_type_symbol
    _atom_type_description
    _atom_type_scat_dispersion_real
    _atom_type_scat_dispersion_imag
    _atom_type_scat_source
    'C' 'C' 0.0033 0.0016
                         'International Tables Vol C Tables 4.2.6.8 and 6.1.1.4'
    'H' 'H' 0.0000 0.0000
                         'International Tables Vol C Tables 4.2.6.8 and 6.1.1.4'
    'N' 'N' 0.0061 0.0033
                         'International Tables Vol C Tables 4.2.6.8 and 6.1.1.4'
    'O' 'O' 0.0106 0.0060
                         'International Tables Vol C Tables 4.2.6.8 and 6.1.1.4'
_computing_data_collection     'RAPID-AUTO (Rigaku, 1998)'
_computing_cell_refinement     'RAPID-AUTO (Rigaku, 1998)'
_computing_data_reduction     'CrystalStructure (Rigaku/MSC, 2002)'
_computing_structure_solution     'SHELXS97 (Sheldrick, 2008)'
_computing_structure_refinement     'SHELXL97 (Sheldrick, 2008)'
_computing_molecular_graphics     'SHELXTL (Sheldrick, 2008)'
_computing_publication_material     'SHELXTL (Sheldrick, 2008)'
loop_
    _atom_site_type_symbol
    _atom_site_label
    _atom_site_fract_x
    _atom_site_fract_y
    _atom_site_fract_z
    _atom_site_U_iso_or_equiv
    _atom_site_adp_type
    _atom_site_calc_flag
    _atom_site_refinement_flags
    _atom_site_occupancy
    _atom_site_disorder_assembly
    _atom_site_disorder_group
    C C1 0.2762(2) 0.9421(4) 0.57398(17) 0.0395(6) Uani d . 1 . .
    N N1 0.11953(17) 1.0471(4) 0.67998(14) 0.0453(6) Uani d . 1 . .
    H H1A 0.0866 1.0176 0.7357 0.054 Uiso calc R 1 . .
    O O1 -0.01889(16) 1.3655(3) 0.62957(12) 0.0546(5) Uani d . 1 . .
    C C2 0.3772(2) 0.7919(5) 0.5574(2) 0.0494(7) Uani d . 1 . .
    H H2A 0.4148 0.8190 0.4977 0.059 Uiso calc R 1 . .
    N N2 0.12516(17) 1.2702(4) 0.52514(14) 0.0442(6) Uani d . 1 . .
    H H2B 0.0924 1.3842 0.4809 0.053 Uiso calc R 1 . .
    O O2 0.26963(17) 1.2019(3) 0.41910(13) 0.0633(6) Uani d . 1 . .
    C C3 0.4210(2) 0.6050(5) 0.6289(2) 0.0560(8) Uani d . 1 . .
    H H3A 0.4884 0.5060 0.6179 0.067 Uiso calc R 1 . .
    C C4 0.3646(2) 0.5637(5) 0.7176(2) 0.0540(7) Uani d . 1 . .
    H H4A 0.3943 0.4359 0.7655 0.065 Uiso calc R 1 . .
    C C5 0.2655(2) 0.7091(5) 0.7357(2) 0.0502(7) Uani d . 1 . .
    H H5A 0.2287 0.6809 0.7956 0.060 Uiso calc R 1 . .
    C C6 0.2210(2) 0.8984(4) 0.66362(17) 0.0388(6) Uani d . 1 . .
    C C7 0.0702(2) 1.2336(5) 0.61374(18) 0.0419(6) Uani d . 1 . .
    C C8 0.2277(2) 1.1435(5) 0.49911(18) 0.0444(6) Uani d . 1 . .
loop_
    _atom_site_aniso_label
    _atom_site_aniso_U_11
    _atom_site_aniso_U_22
    _atom_site_aniso_U_33
    _atom_site_aniso_U_12
    _atom_site_aniso_U_13
    _atom_site_aniso_U_23
    C1 0.0414(14) 0.0406(14) 0.0384(13) -0.0030(12) 0.0121(11) -0.0038(12)
    N1 0.0517(13) 0.0533(13) 0.0344(11) 0.0086(11) 0.0179(10) 0.0109(10)
    O1 0.0556(11) 0.0681(13) 0.0450(10) 0.0219(10) 0.0221(8) 0.0109(9)
    C2 0.0500(16) 0.0520(17) 0.0499(16) 0.0001(14) 0.0191(13) -0.0075(14)
    N2 0.0538(13) 0.0474(13) 0.0346(11) 0.0079(10) 0.0169(10) 0.0077(10)
    O2 0.0853(14) 0.0669(13) 0.0469(10) 0.0062(11) 0.0380(10) 0.0071(10)
    C3 0.0486(16) 0.0527(17) 0.0670(19) 0.0098(14) 0.0107(15) -0.0099(16)
    C4 0.0556(17) 0.0519(17) 0.0532(16) 0.0063(14) 0.0049(14) 0.0017(14)
    C5 0.0523(16) 0.0550(17) 0.0445(15) 0.0044(14) 0.0117(12) 0.0057(13)
    C6 0.0385(14) 0.0404(14) 0.0378(13) -0.0006(12) 0.0077(11) -0.0037(12)
    C7 0.0456(15) 0.0482(15) 0.0336(13) 0.0018(13) 0.0118(12) 0.0019(12)
    C8 0.0547(17) 0.0442(15) 0.0379(14) -0.0022(13) 0.0181(12) -0.0070(12)
_geom_special_details
;
;
loop_
    _geom_bond_atom_site_label_1
    _geom_bond_atom_site_label_2
    _geom_bond_site_symmetry_2
    _geom_bond_distance
    _geom_bond_publ_flag
    C1 C6 . 1.393(3) ?
    C1 C2 . 1.401(3) ?
    C1 C8 . 1.465(3) ?
    N1 C7 . 1.348(3) ?
    N1 C6 . 1.399(3) ?
    N1 H1A . 0.8600 ?
    O1 C7 . 1.238(3) ?
    C2 C3 . 1.372(3) ?
    C2 H2A . 0.9300 ?
    N2 C7 . 1.373(3) ?
    N2 C8 . 1.389(3) ?
    N2 H2B . 0.8600 ?
    O2 C8 . 1.221(3) ?
    C3 C4 . 1.388(3) ?
    C3 H3A . 0.9300 ?
    C4 C5 . 1.375(3) ?
    C4 H4A . 0.9300 ?
    C5 C6 . 1.387(3) ?
    C5 H5A . 0.9300 ?
loop_
    _geom_angle_atom_site_label_1
    _geom_angle_atom_site_label_2
    _geom_angle_atom_site_label_3
    _geom_angle_site_symmetry_1
    _geom_angle_site_symmetry_3
    _geom_angle
    _geom_angle_publ_flag
    C6 C1 C2 . . 119.1(2) ?
    C6 C1 C8 . . 119.6(2) ?
    C2 C1 C8 . . 121.3(2) ?
    C7 N1 C6 . . 124.0(2) ?
    C7 N1 H1A . . 118.0 ?
    C6 N1 H1A . . 118.0 ?
    C3 C2 C1 . . 120.2(2) ?
    C3 C2 H2A . . 119.9 ?
    C1 C2 H2A . . 119.9 ?
    C7 N2 C8 . . 127.2(2) ?
    C7 N2 H2B . . 116.4 ?
    C8 N2 H2B . . 116.4 ?
    C2 C3 C4 . . 119.9(2) ?
    C2 C3 H3A . . 120.0 ?
    C4 C3 H3A . . 120.0 ?
    C5 C4 C3 . . 120.9(3) ?
    C5 C4 H4A . . 119.5 ?
    C3 C4 H4A . . 119.5 ?
    C4 C5 C6 . . 119.3(2) ?
    C4 C5 H5A . . 120.3 ?
    C6 C5 H5A . . 120.3 ?
    C5 C6 C1 . . 120.5(2) ?
    C5 C6 N1 . . 120.3(2) ?
    C1 C6 N1 . . 119.2(2) ?
    O1 C7 N1 . . 123.4(2) ?
    O1 C7 N2 . . 121.0(2) ?
    N1 C7 N2 . . 115.6(2) ?
    O2 C8 N2 . . 120.2(2) ?
    O2 C8 C1 . . 125.4(2) ?
    N2 C8 C1 . . 114.3(2) ?
loop_
    _geom_torsion_atom_site_label_1
    _geom_torsion_atom_site_label_2
    _geom_torsion_atom_site_label_3
    _geom_torsion_atom_site_label_4
    _geom_torsion_site_symmetry_1
    _geom_torsion_site_symmetry_2
    _geom_torsion_site_symmetry_3
    _geom_torsion_site_symmetry_4
    _geom_torsion
    _geom_torsion_publ_flag
    C6 C1 C2 C3 . . . . -0.1(4) ?
    C8 C1 C2 C3 . . . . 179.8(2) ?
    C1 C2 C3 C4 . . . . 0.3(4) ?
    C2 C3 C4 C5 . . . . -0.5(4) ?
    C3 C4 C5 C6 . . . . 0.4(4) ?
    C4 C5 C6 C1 . . . . -0.3(4) ?
    C4 C5 C6 N1 . . . . 179.4(2) ?
    C2 C1 C6 C5 . . . . 0.1(3) ?
    C8 C1 C6 C5 . . . . -179.9(2) ?
    C2 C1 C6 N1 . . . . -179.6(2) ?
    C8 C1 C6 N1 . . . . 0.4(3) ?
    C7 N1 C6 C5 . . . . -179.7(2) ?
    C7 N1 C6 C1 . . . . 0.0(3) ?
    C6 N1 C7 O1 . . . . -179.3(2) ?
    C6 N1 C7 N2 . . . . 0.9(3) ?
    C8 N2 C7 O1 . . . . 177.6(2) ?
    C8 N2 C7 N1 . . . . -2.7(3) ?
    C7 N2 C8 O2 . . . . -177.4(2) ?
    C7 N2 C8 C1 . . . . 3.1(3) ?
    C6 C1 C8 O2 . . . . 178.7(2) ?
    C2 C1 C8 O2 . . . . -1.3(4) ?
    C6 C1 C8 N2 . . . . -1.8(3) ?
    C2 C1 C8 N2 . . . . 178.2(2) ?
loop_
    _geom_hbond_atom_site_label_D
    _geom_hbond_atom_site_label_H
    _geom_hbond_atom_site_label_A
    _geom_hbond_site_symmetry_A
    _geom_hbond_distance_DH
    _geom_hbond_distance_HA
    _geom_hbond_distance_DA
    _geom_hbond_angle_DHA
    _geom_hbond_publ_flag
    N2 H2B O1 3_586 0.860 1.995 2.854 176.26 yes
    N1 H1A O1 2_546 0.860 2.130 2.976 167.91 yes
data_global
_journal_date_recd_electronic     2008-07-05
_journal_date_accepted     2008-07-30
_journal_name_full     'Acta Crystallographica, Section E'
_journal_year     2008
_journal_volume     64
_journal_issue      9
_journal_page_first     o1677
_journal_page_last     o1677
_journal_paper_category     QO
_journal_coeditor_code     BH2183
_publ_contact_author_name     'Ge Liu'
_publ_contact_author_address
;
Chifeng University,
Chifeng 024000,
People's Republic of China
;
_publ_contact_author_email     liu_ge2008@163.com
_publ_contact_author_fax     ?
_publ_contact_author_phone     ?
_publ_section_title
;
Quinazoline-2,4(1<i>H</i>,3<i>H</i>)-dione
;
loop_
    _publ_author_name
    _publ_author_footnote
    _publ_author_address
    "Liu, Ge" .
;
Chifeng University
Chifeng 024000
People's Republic of China
;
