# Supplementary material for: Quinazoline-2,4(1H,3H)-dione
Source: Acta Crystallogr Sect E Struct Rep Online. 2008 Aug 6;64(Pt 9):o1677. doi: 10.1107/S1600536808024240 (PMC2960707; doi:10.1107/S1600536808024240)
Supplement: Supplementary file 2 [file e-64-o1677-Isup2.hkl]

# 
# h,k,l, Fc-squared, Fo-squared, sigma(Fo-squared) and status flag 
# 
data_I
_shelx_title ' 1 in P2(1)/c' 
_shelx_refln_list_code          4 
_shelx_F_calc_maximum      112.93 
_exptl_crystal_F_000       336.00 
_reflns_d_resolution_high  0.8410 
 
loop_ 
 _symmetry_equiv_pos_as_xyz 
 'x, y, z' 
 '-x, y+1/2, -z+1/2' 
 '-x, -y, -z' 
 'x, -y-1/2, z-1/2' 
 
_cell_length_a    10.8905 
_cell_length_b     5.2810 
_cell_length_c    12.7012 
_cell_angle_alpha  90.000 
_cell_angle_beta   99.610 
_cell_angle_gamma  90.000 
 
_shelx_F_squared_multiplier     1.000 
 
loop_ 
 _refln_index_h 
 _refln_index_k 
 _refln_index_l 
 _refln_F_squared_calc 
 _refln_F_squared_meas 
 _refln_F_squared_sigma 
 _refln_observed_status 
   2   0   0     2284.05     2233.29     32.00 o 
   3   0   0      653.73      655.74      7.43 o 
   4   0   0       95.17      101.62      3.11 o 
   5   0   0        1.58        1.26      2.19 o 
   6   0   0     1327.47     1341.90     20.93 o 
   7   0   0       71.59       67.46      3.73 o 
   8   0   0      713.61      716.66     13.73 o 
   9   0   0        2.97        9.24      4.21 o 
  10   0   0        0.01        0.98      2.93 o 
  11   0   0        2.09       12.57      4.49 o 
  12   0   0       24.20       23.46      8.39 o 
   1   1   0       19.11       16.22      0.60 o 
   2   1   0     4823.52     4677.96     17.19 o 
   3   1   0        1.45        0.28      0.75 o 
   4   1   0      215.46      200.88      3.08 o 
   5   1   0       16.15       20.33      1.95 o 
   6   1   0      546.87      570.18      7.15 o 
   7   1   0       34.63       31.90      2.12 o 
   8   1   0       83.53       84.24      3.34 o 
   9   1   0       14.49       15.13      3.16 o 
  10   1   0        1.72       -1.49      2.53 o 
  11   1   0       10.53        9.91      3.19 o 
  12   1   0       24.45       18.08      5.55 o 
   0   2   0      879.92      860.66     11.08 o 
   1   2   0      185.95      178.91      2.85 o 
   2   2   0       87.97       89.84      2.34 o 
   3   2   0       35.55       34.68      1.47 o 
   4   2   0       49.34       44.12      1.79 o 
   5   2   0       27.66       24.29      2.64 o 
   6   2   0      104.95       98.11      2.96 o 
   7   2   0        0.17        2.57      1.62 o 
   8   2   0        0.83        3.28      2.98 o 
   9   2   0       39.76       36.40      3.83 o 
  10   2   0       12.71       19.76      4.61 o 
  11   2   0        0.00        2.36      3.84 o 
  12   2   0        0.00        3.49      4.85 o 
   1   3   0      425.70      440.52      6.11 o 
   2   3   0        0.30        0.74      1.13 o 
   3   3   0        8.99       10.60      1.48 o 
   4   3   0       19.66       22.82      2.18 o 
   5   3   0       86.50       82.35      2.95 o 
   6   3   0        0.96       -0.37      1.80 o 
   7   3   0        0.01        7.34      2.45 o 
   8   3   0        2.93        5.90      4.02 o 
   9   3   0        5.91       15.81      4.47 o 
  10   3   0        0.75        0.80      3.22 o 
  11   3   0        0.53        1.37      4.41 o 
   0   4   0        0.26        1.04      2.43 o 
   1   4   0        9.63       10.42      2.42 o 
   2   4   0        0.52       -1.34      1.74 o 
   3   4   0        1.13        0.87      1.95 o 
   4   4   0      170.52      171.20      5.06 o 
   5   4   0      303.57      297.67      6.45 o 
   6   4   0        4.69        9.37      2.77 o 
   7   4   0        0.18        2.44      2.98 o 
   8   4   0        2.16       10.05      4.38 o 
   9   4   0       38.41       40.76      6.82 o 
   1   5   0        9.62       11.57      2.47 o 
   2   5   0      128.30      125.36      5.21 o 
   3   5   0      140.99      134.82      6.19 o 
   4   5   0        5.18        9.26      3.41 o 
   5   5   0        0.95        2.73      2.96 o 
   6   5   0       10.22       13.08      4.16 o 
   7   5   0        2.91        2.14      3.91 o 
   0   6   0       42.46       31.75      5.56 o 
   1   6   0        0.08        4.13      3.23 o 
   2   6   0        0.13        6.86      3.97 o 
   3   6   0        0.01        0.66      4.05 o 
 -12   1   1       16.21       21.49      5.23 o 
 -11   1   1       36.20       42.63      4.38 o 
 -10   1   1       27.04       32.89      3.01 o 
  -9   1   1        0.03        3.55      2.56 o 
  -8   1   1        3.32        6.07      3.34 o 
  -7   1   1       24.03       27.48      2.13 o 
  -6   1   1      365.24      389.38      5.62 o 
  -5   1   1       34.48       32.09      1.57 o 
  -4   1   1      359.20      363.12      4.14 o 
  -3   1   1      180.50      176.83      2.22 o 
  -2   1   1        1.22        2.82      0.86 o 
  -1   1   1      101.22       84.14      1.28 o 
   0   1   1      745.21      716.34      4.48 o 
   1   1   1       55.46       59.04      1.22 o 
   2   1   1     9866.29    10145.37     29.40 o 
   3   1   1       12.01       10.65      0.84 o 
   4   1   1        7.08        6.77      0.94 o 
   5   1   1      226.37      234.25      3.85 o 
   6   1   1       43.72       40.71      2.48 o 
   7   1   1       13.57       15.78      1.89 o 
   8   1   1       35.95       34.93      2.56 o 
   9   1   1        6.10        6.00      3.13 o 
  10   1   1       32.21       32.61      3.09 o 
  11   1   1       22.56       21.91      3.58 o 
  12   1   1        5.82        8.34      5.53 o 
 -12   2   1        0.26        9.53      7.89 o 
 -11   2   1        5.10       11.70      6.59 o 
 -10   2   1       73.79       70.23      6.56 o 
  -9   2   1       11.79       17.49      3.04 o 
  -8   2   1        9.67       17.34      2.64 o 
  -7   2   1        0.79        1.37      1.04 o 
  -6   2   1      107.49      106.21      2.76 o 
  -5   2   1      528.52      515.08      5.92 o 
  -4   2   1      650.66      680.03      6.46 o 
  -3   2   1       77.83       91.90      2.11 o 
  -2   2   1        1.35        2.22      0.77 o 
  -1   2   1      728.82      720.53      6.44 o 
   0   2   1        4.76        6.63      0.82 o 
   1   2   1       76.24       82.08      2.00 o 
   2   2   1       23.23       24.12      1.28 o 
   3   2   1       47.81       46.06      1.77 o 
   4   2   1      648.70      635.63      7.01 o 
   5   2   1       17.24       16.36      1.55 o 
   6   2   1        3.94        6.41      1.73 o 
   7   2   1        5.79        7.31      1.83 o 
   8   2   1        0.58        4.87      1.77 o 
   9   2   1        1.03       -0.81      2.14 o 
  10   2   1        7.60       10.77      4.17 o 
  11   2   1        0.58        3.49      5.13 o 
 -11   3   1        0.96        3.18      6.32 o 
 -10   3   1        0.24        3.52      4.48 o 
  -9   3   1        0.01        5.59      3.02 o 
  -8   3   1        0.48        3.24      6.43 o 
  -7   3   1        6.79        5.30      2.76 o 
  -6   3   1       56.10       56.62      4.09 o 
  -5   3   1        1.89        4.14      1.24 o 
  -4   3   1       28.00       26.77      1.80 o 
  -3   3   1       56.56       51.43      2.28 o 
  -2   3   1      397.08      393.18      5.80 o 
  -1   3   1      474.32      493.52      7.17 o 
   0   3   1       35.36       38.09      1.91 o 
   1   3   1        4.82        5.27      1.23 o 
   2   3   1      141.34      137.90      3.40 o 
   3   3   1       47.70       48.18      2.25 o 
   4   3   1       15.32       13.49      2.21 o 
   5   3   1       51.91       43.99      2.38 o 
   6   3   1      326.27      323.88      6.24 o 
   7   3   1      273.36      259.58     10.76 o 
   8   3   1        6.39       15.36      6.45 o 
   9   3   1        3.65        5.70      4.78 o 
  10   3   1        2.08        3.02      4.07 o 
  11   3   1        3.30        7.36      5.18 o 
  -9   4   1        0.08       -0.92      3.91 o 
  -8   4   1       20.90       22.98      4.16 o 
  -7   4   1        2.42        4.94      2.73 o 
  -6   4   1        3.77        6.04      2.48 o 
  -5   4   1      193.71      198.10      6.27 o 
  -4   4   1       49.79       48.76      2.89 o 
  -3   4   1      211.80      211.61      7.35 o 
  -2   4   1       55.65       54.13      2.73 o 
  -1   4   1       25.15       22.51      2.86 o 
   0   4   1       37.32       37.11      2.50 o 
   1   4   1       58.07       56.24      2.82 o 
   2   4   1       17.45       18.66      2.47 o 
   3   4   1      270.90      278.03      6.03 o 
   4   4   1      329.63      330.00      6.83 o 
   5   4   1      138.41      128.31      4.50 o 
   6   4   1       11.48       14.20      2.88 o 
   7   4   1        3.70       11.69      4.95 o 
   8   4   1        2.64        1.26      3.79 o 
   9   4   1        3.06        4.05      4.49 o 
  -7   5   1        1.83       10.00      5.44 o 
  -6   5   1        0.07        1.00      2.98 o 
  -5   5   1        1.87        4.63      2.80 o 
  -4   5   1        2.07        3.75      2.74 o 
  -3   5   1      254.89      262.18      9.03 o 
  -2   5   1        0.17        7.58      3.06 o 
  -1   5   1       61.78       60.03      3.49 o 
   0   5   1       18.12       19.90      2.74 o 
   1   5   1        1.93        5.72      2.88 o 
   2   5   1       42.78       33.10      3.03 o 
   3   5   1       21.30       23.97      2.83 o 
   4   5   1        2.04        8.13      2.78 o 
   5   5   1       27.75       20.70      3.74 o 
   6   5   1        8.90        7.85      4.16 o 
   7   5   1        0.01       -2.86      4.17 o 
  -3   6   1        0.57        3.09      5.16 o 
  -2   6   1        4.91        7.65      6.30 o 
  -1   6   1       35.91       35.97      4.73 o 
   0   6   1       15.81       26.88      4.41 o 
   1   6   1        0.61        4.53      4.04 o 
   2   6   1        2.08        2.85      3.73 o 
   3   6   1        0.02        1.05      4.26 o 
 -12   0   2       28.50       34.42      6.72 o 
 -11   0   2       15.02       14.99      4.20 o 
 -10   0   2        0.09        5.20      2.90 o 
  -9   0   2       89.92       96.83      7.26 o 
  -8   0   2       77.61       80.68      4.58 o 
  -7   0   2      209.45      207.27      6.81 o 
  -6   0   2      101.84      104.33      4.01 o 
  -5   0   2      205.14      209.41      5.08 o 
  -4   0   2       95.41       97.18      3.01 o 
  -3   0   2     1296.87     1242.54     11.32 o 
  -2   0   2       72.76       72.89      2.46 o 
  -1   0   2     4522.40     4258.76     19.28 o 
   0   0   2      432.63      389.71     11.80 o 
   1   0   2     2700.67     2603.32     14.96 o 
   2   0   2      170.41      162.17      2.95 o 
   3   0   2     2087.10     1957.18     16.85 o 
   4   0   2      202.39      204.83      4.47 o 
   5   0   2        2.38        2.37      2.34 o 
   6   0   2        6.35        7.73      2.00 o 
   7   0   2      449.14      464.11     10.05 o 
   8   0   2       74.64       74.11      4.56 o 
   9   0   2       16.33       19.05      3.83 o 
  10   0   2        6.73        4.48      4.18 o 
  11   0   2        0.42       -2.74      5.12 o 
  12   0   2        1.43        2.22      5.98 o 
 -12   1   2        1.24       10.59      5.10 o 
 -11   1   2        0.21        1.09      3.31 o 
 -10   1   2       17.74       24.36      2.86 o 
  -9   1   2        1.31        4.07      3.10 o 
  -8   1   2        2.94        2.45      1.76 o 
  -7   1   2       46.86       39.57      2.39 o 
  -6   1   2      549.99      565.44      6.86 o 
  -5   1   2      456.29      496.90      5.57 o 
  -4   1   2      133.55      135.79      3.20 o 
  -3   1   2      833.47      801.65      8.48 o 
  -2   1   2      711.61      702.04      9.27 o 
  -1   1   2       98.58      101.66      1.91 o 
   0   1   2      207.85      206.85      2.71 o 
   1   1   2    12753.39    13199.23     34.93 o 
   2   1   2     5667.46     5715.73     26.44 o 
   3   1   2      631.48      627.24      7.12 o 
   4   1   2        5.67        5.99      0.76 o 
   5   1   2       62.85       60.61      3.24 o 
   6   1   2       16.38       15.72      1.96 o 
   7   1   2      116.10      116.27      3.51 o 
   8   1   2       29.03       27.84      2.64 o 
   9   1   2       50.69       56.95      4.38 o 
  10   1   2        8.88       14.61      4.00 o 
  11   1   2        4.35       13.02      3.93 o 
  12   1   2        1.29       10.00      5.95 o 
 -12   2   2       67.34       80.52      7.51 o 
 -11   2   2       33.03       29.39      4.68 o 
 -10   2   2        7.13        3.11      3.36 o 
  -9   2   2        5.51        6.55      2.75 o 
  -8   2   2       14.84       11.63      2.68 o 
  -7   2   2        0.26        4.33      2.18 o 
  -6   2   2      110.92      107.36      3.84 o 
  -5   2   2       49.65       48.54      2.81 o 
  -4   2   2      924.52     1001.99     10.89 o 
  -3   2   2      219.25      218.99      5.25 o 
  -2   2   2      116.12      123.34      3.15 o 
  -1   2   2      152.71      160.14      2.59 o 
   0   2   2     1518.74     1476.29     10.20 o 
   1   2   2      726.84      768.43      7.02 o 
   2   2   2        4.87        4.86      1.38 o 
   3   2   2      507.16      522.47      5.94 o 
   4   2   2      825.19      796.30      8.01 o 
   5   2   2       26.42       25.85      1.70 o 
   6   2   2       52.99       48.10      2.20 o 
   7   2   2       45.30       43.60      3.36 o 
   8   2   2      125.81      128.30      5.36 o 
   9   2   2       59.47       65.97      4.31 o 
  10   2   2       17.05       19.62      3.67 o 
  11   2   2        0.21        4.92      5.39 o 
 -11   3   2        9.73       14.26      4.95 o 
 -10   3   2        1.24        2.93      3.37 o 
  -9   3   2        4.78        6.03      2.92 o 
  -8   3   2      247.30      225.71      6.97 o 
  -7   3   2        6.04        6.71      2.42 o 
  -6   3   2       83.87       94.64      4.80 o 
  -5   3   2        6.59        5.57      1.95 o 
  -4   3   2      101.61       94.48      4.05 o 
  -3   3   2       15.09       14.67      1.46 o 
  -2   3   2      409.39      420.49      6.63 o 
  -1   3   2      201.75      205.00      3.92 o 
   0   3   2       98.59      112.74      2.94 o 
   1   3   2        7.76        8.01      1.33 o 
   2   3   2      145.82      131.33      4.27 o 
   3   3   2       42.49       36.39      2.15 o 
   4   3   2       33.41       34.55      2.24 o 
   5   3   2        8.18       13.13      1.80 o 
   6   3   2      810.91      803.29     12.75 o 
   7   3   2       83.61       78.26      4.36 o 
   8   3   2        0.54        0.64      2.56 o 
   9   3   2        0.81       10.06      4.23 o 
  10   3   2        0.66        7.23      4.48 o 
  -9   4   2        6.78       10.77      4.62 o 
  -8   4   2        4.99        8.43      4.40 o 
  -7   4   2        7.56        5.84      3.41 o 
  -6   4   2        9.31       14.60      2.96 o 
  -5   4   2        4.44       11.28      3.80 o 
  -4   4   2       16.82       13.87      2.61 o 
  -3   4   2       69.17       68.68      3.17 o 
  -2   4   2      124.33      126.74      3.81 o 
  -1   4   2        0.58        2.44      1.63 o 
   0   4   2        8.14       10.79      1.80 o 
   1   4   2        3.30        4.89      1.81 o 
   2   4   2       21.10       22.17      2.52 o 
   3   4   2       75.10       74.50      3.38 o 
   4   4   2      235.49      233.31      8.46 o 
   5   4   2        0.18        4.94      2.40 o 
   6   4   2        0.55        1.85      3.57 o 
   7   4   2        0.08        3.88      4.34 o 
   8   4   2        0.10        1.11      4.46 o 
   9   4   2        6.94        5.04      4.54 o 
  -7   5   2        9.40        8.16      4.53 o 
  -6   5   2        4.97        3.68      3.68 o 
  -5   5   2        0.44        0.93      3.69 o 
  -4   5   2       47.03       52.18      5.99 o 
  -3   5   2      125.76      115.92      6.75 o 
  -2   5   2       14.41       20.54      2.61 o 
  -1   5   2       29.79       25.59      3.42 o 
   0   5   2        0.35       -2.64      2.78 o 
   1   5   2        0.90        2.21      2.21 o 
   2   5   2        0.26        1.63      2.02 o 
   3   5   2        1.02        2.87      2.68 o 
   4   5   2       11.58       14.15      2.82 o 
   5   5   2       47.62       45.89      5.56 o 
   6   5   2        7.24       11.17      4.62 o 
   7   5   2        0.90        7.79      4.89 o 
  -3   6   2        0.54        8.58      6.98 o 
  -2   6   2        5.47        5.54      4.67 o 
  -1   6   2       44.14       36.40      4.96 o 
   0   6   2        2.49       13.93      5.20 o 
   1   6   2       11.94       16.49      4.59 o 
   2   6   2        0.58        7.40      3.66 o 
   3   6   2        1.73       -1.43      4.77 o 
 -12   1   3       46.38       47.90      7.98 o 
 -11   1   3       33.30       31.80      4.18 o 
 -10   1   3       54.47       70.11      5.35 o 
  -9   1   3        1.32        0.53      1.65 o 
  -8   1   3        6.34        8.07      2.99 o 
  -7   1   3       16.31       12.51      1.53 o 
  -6   1   3      173.94      166.84      4.46 o 
  -5   1   3      420.82      439.63      4.94 o 
  -4   1   3      907.19      935.03      6.52 o 
  -3   1   3      457.36      452.27      3.88 o 
  -2   1   3       10.13        6.40      0.53 o 
  -1   1   3       40.05       31.41      2.14 o 
   0   1   3       97.13      104.64      1.73 o 
   1   1   3     1566.33     1515.80     13.28 o 
   2   1   3      741.68      738.31      7.61 o 
   3   1   3     1072.10     1101.12     16.16 o 
   4   1   3        0.82        0.44      1.23 o 
   5   1   3      225.75      214.89      8.52 o 
   6   1   3       15.72       21.94      2.39 o 
   7   1   3        8.20       11.94      3.04 o 
   8   1   3        9.90        9.78      2.62 o 
   9   1   3       79.71       78.72      4.65 o 
  10   1   3       16.45       17.31      3.70 o 
  11   1   3        1.48        2.26      3.09 o 
 -12   2   3       81.33       72.63      6.75 o 
 -11   2   3       18.05       12.47      6.27 o 
 -10   2   3        0.05        5.39      4.68 o 
  -9   2   3       56.75       47.37      3.96 o 
  -8   2   3        0.03        6.97      3.19 o 
  -7   2   3       17.81       22.89      2.66 o 
  -6   2   3      108.85      117.51      4.12 o 
  -5   2   3       32.40       38.71      2.54 o 
  -4   2   3        7.04        7.60      1.45 o 
  -3   2   3      382.80      402.94      9.02 o 
  -2   2   3      120.47      115.22      2.92 o 
  -1   2   3       65.74       64.96      2.21 o 
   0   2   3     1492.05     1554.75     10.40 o 
   1   2   3       68.00       67.73      2.95 o 
   2   2   3      443.54      497.55      5.77 o 
   3   2   3     2460.33     2460.81     24.76 o 
   4   2   3      406.69      396.08      7.01 o 
   5   2   3       73.73       76.07      3.35 o 
   6   2   3       30.33       37.03      3.04 o 
   7   2   3       15.79       14.97      2.72 o 
   8   2   3      415.94      411.90      9.60 o 
   9   2   3        0.45        2.82      2.77 o 
  10   2   3        5.32        7.58      4.97 o 
  11   2   3       21.33       31.22      5.62 o 
 -11   3   3        2.01        4.36      5.10 o 
 -10   3   3        1.77        8.42      4.31 o 
  -9   3   3       21.51       25.78      3.82 o 
  -8   3   3        7.29       10.10      2.92 o 
  -7   3   3       17.34       21.39      2.91 o 
  -6   3   3       34.95       33.97      2.95 o 
  -5   3   3       26.02       22.38      2.65 o 
  -4   3   3       37.59       32.25      2.73 o 
  -3   3   3      168.14      164.69      3.34 o 
  -2   3   3       53.73       49.16      1.99 o 
  -1   3   3        0.01        4.15      1.64 o 
   0   3   3      208.68      224.70      4.84 o 
   1   3   3       74.47       73.89      2.96 o 
   2   3   3        1.33        3.14      1.70 o 
   3   3   3       24.05       24.85      2.45 o 
   4   3   3        0.29        3.76      2.00 o 
   5   3   3       12.52       14.29      2.57 o 
   6   3   3       75.05       73.65      4.90 o 
   7   3   3        0.23        5.46      2.68 o 
   8   3   3        7.33        9.56      5.50 o 
   9   3   3        0.63        2.65      3.78 o 
  10   3   3        0.74        0.56      5.07 o 
  -9   4   3        2.71        7.84      4.27 o 
  -8   4   3        3.04       11.70      6.61 o 
  -7   4   3        0.17       11.56      5.90 o 
  -6   4   3       41.11       36.05      4.46 o 
  -5   4   3        0.00        8.23      2.63 o 
  -4   4   3        5.53        7.98      2.97 o 
  -3   4   3        3.82        9.13      2.62 o 
  -2   4   3       16.14       16.61      2.18 o 
  -1   4   3        0.00       -0.89      2.39 o 
   0   4   3       22.17       23.97      3.38 o 
   1   4   3       10.48       14.79      2.16 o 
   3   4   3        4.80        7.20      2.90 o 
   4   4   3        9.52       14.81      2.78 o 
   5   4   3       24.65       21.53      3.29 o 
   6   4   3        0.31        0.37      2.71 o 
   7   4   3       15.18       20.32      4.87 o 
   8   4   3        4.07        4.36      4.30 o 
   9   4   3        0.01        2.48      4.49 o 
  -7   5   3       24.59       22.62      5.33 o 
  -6   5   3        5.34        8.00      5.72 o 
  -5   5   3        4.21        3.48      4.52 o 
  -4   5   3        3.48       -0.81      3.30 o 
  -3   5   3       11.36       24.69      4.51 o 
  -2   5   3       56.97       63.69      5.86 o 
  -1   5   3        3.56        6.63      3.44 o 
   0   5   3        2.48        3.81      2.89 o 
   1   5   3        2.45        3.55      3.67 o 
   2   5   3       10.53       10.94      2.49 o 
   3   5   3       19.22       18.66      4.24 o 
   4   5   3       12.83        7.78      3.02 o 
   5   5   3        0.01        2.42      3.03 o 
   6   5   3        5.25        4.38      3.81 o 
  -3   6   3        4.30        0.22      3.83 o 
  -2   6   3       67.15       66.67      6.82 o 
  -1   6   3       95.93       89.59      9.85 o 
   0   6   3       50.32       54.32      5.57 o 
   1   6   3        6.92       10.33      4.59 o 
   2   6   3        5.04        3.32      3.84 o 
 -12   0   4       23.03       33.39     12.00 o 
 -11   0   4        0.34        3.33      3.37 o 
 -10   0   4      126.00      125.36      6.92 o 
  -9   0   4        0.02       -0.73      2.66 o 
  -8   0   4      389.01      392.13      9.78 o 
  -7   0   4        5.25        5.02      3.33 o 
  -6   0   4       21.82       20.71      2.35 o 
  -5   0   4      341.51      329.68     10.00 o 
  -4   0   4      628.49      618.90     14.09 o 
  -3   0   4        9.28        9.50      1.39 o 
  -2   0   4     3279.49     3397.17     23.52 o 
  -1   0   4     1943.47     1961.97     15.89 o 
   0   0   4      195.76      211.37      4.07 o 
   1   0   4       11.08        8.86      1.72 o 
   2   0   4      849.25      810.58      9.49 o 
   3   0   4      881.01      861.00     14.36 o 
   4   0   4      507.21      510.42      9.25 o 
   5   0   4       19.25       19.44      2.10 o 
   6   0   4        2.19        2.46      1.94 o 
   7   0   4       76.51       82.57      4.95 o 
   8   0   4       12.13       23.46      8.54 o 
   9   0   4        3.06        6.75      5.27 o 
  10   0   4        3.76        7.61      9.07 o 
  11   0   4        0.85       -2.25      7.47 o 
 -12   1   4        1.92        7.36      3.80 o 
 -11   1   4      136.34      138.55      6.63 o 
 -10   1   4      344.16      367.22      9.37 o 
  -9   1   4       17.89       19.56      3.22 o 
  -8   1   4       20.52       21.43      2.70 o 
  -7   1   4      103.47      103.23      3.06 o 
  -6   1   4        0.13        1.18      1.43 o 
  -5   1   4       44.07       46.33      1.76 o 
  -4   1   4      151.21      147.91      2.59 o 
  -3   1   4      857.69      865.07      6.84 o 
  -2   1   4        9.42        9.37      1.18 o 
  -1   1   4      176.63      165.56      2.24 o 
   0   1   4      202.40      201.54      2.80 o 
   1   1   4      208.03      194.28      3.02 o 
   2   1   4      534.36      547.76      4.76 o 
   3   1   4       22.36       24.12      2.48 o 
   4   1   4      387.55      416.09      6.86 o 
   5   1   4        5.99        6.15      1.82 o 
   6   1   4       11.23       15.10      2.29 o 
   7   1   4        2.81        4.41      2.21 o 
   8   1   4       10.68       19.30      3.17 o 
   9   1   4       46.54       44.81      4.10 o 
  10   1   4      116.03      114.55      6.18 o 
  11   1   4        2.33       12.17      4.77 o 
 -12   2   4       16.74       22.61      4.62 o 
 -11   2   4        4.12        0.54      3.40 o 
 -10   2   4       62.97       61.36      4.71 o 
  -9   2   4       67.21       68.82      4.40 o 
  -8   2   4        0.28        4.97      2.68 o 
  -7   2   4       32.80       29.47      2.90 o 
  -6   2   4       54.02       52.85      3.08 o 
  -5   2   4      524.07      534.18      8.22 o 
  -4   2   4       36.04       29.18      1.85 o 
  -3   2   4      500.71      513.38      6.36 o 
  -2   2   4        0.23        0.94      0.93 o 
  -1   2   4        1.35        2.28      1.84 o 
   0   2   4       74.76       77.04      1.84 o 
   1   2   4       56.87       59.87      1.94 o 
   2   2   4      515.73      549.55      6.26 o 
   3   2   4     1779.01     1707.46     21.49 o 
   4   2   4       26.18       23.93      2.28 o 
   5   2   4      211.90      202.66      5.65 o 
   6   2   4       44.22       47.64      3.49 o 
   7   2   4      172.14      170.64      8.29 o 
   8   2   4      184.81      179.56      6.59 o 
   9   2   4        1.07        1.00      2.51 o 
  10   2   4        2.85        5.68      3.49 o 
  11   2   4       13.05       17.63      7.20 o 
 -11   3   4        7.71       19.90      4.60 o 
 -10   3   4        0.00        4.63      3.25 o 
  -9   3   4       15.81       12.79      3.67 o 
  -8   3   4       13.91       12.58      3.00 o 
  -6   3   4       24.90       21.55      3.13 o 
  -5   3   4       34.59       29.81      2.56 o 
  -4   3   4        5.75        6.28      2.25 o 
  -3   3   4      187.17      196.75      8.08 o 
  -2   3   4        9.04       11.12      1.87 o 
  -1   3   4      824.61      856.23     15.11 o 
   0   3   4        0.64       -0.35      2.26 o 
   1   3   4        6.82        4.33      1.39 o 
   2   3   4       55.83       57.97      2.55 o 
   3   3   4        0.35        1.04      1.34 o 
   4   3   4        6.73       12.35      2.48 o 
   5   3   4      873.62      845.47     13.64 o 
   6   3   4       20.06       18.27      3.22 o 
   7   3   4      100.48       81.81      5.01 o 
   8   3   4        2.53        2.76      3.36 o 
   9   3   4       10.13       10.23      3.69 o 
  10   3   4        0.25       -1.11      5.62 o 
  -9   4   4       11.86       15.66      5.92 o 
  -8   4   4        1.14        3.65      3.79 o 
  -7   4   4       57.04       50.79      5.47 o 
  -6   4   4       51.49       53.35      5.11 o 
  -5   4   4       12.83       16.90      3.60 o 
  -4   4   4        5.92        5.02      2.99 o 
  -3   4   4       15.41       18.99      2.73 o 
  -2   4   4       29.50       29.50      2.96 o 
  -1   4   4       21.11       28.60      2.98 o 
   0   4   4       40.49       37.64      3.23 o 
   1   4   4        9.25       12.57      2.00 o 
   2   4   4        7.50        6.80      1.96 o 
   3   4   4        0.44        5.53      7.95 o 
   4   4   4        8.91       10.28      2.75 o 
   5   4   4       12.90       17.34      3.29 o 
   6   4   4        0.48       -3.14      3.24 o 
   7   4   4       72.60       67.60      5.84 o 
   8   4   4       15.81       12.70      4.81 o 
  -7   5   4        3.26       13.93      7.00 o 
  -6   5   4       49.32       53.06      6.26 o 
  -5   5   4       60.71       63.72      6.96 o 
  -4   5   4        0.00        2.89      3.76 o 
  -3   5   4        1.26       10.67      4.09 o 
  -2   5   4       10.96       10.38      3.18 o 
  -1   5   4        9.26       10.84      3.46 o 
   0   5   4        6.09        6.25      2.98 o 
   1   5   4       18.43       16.14      3.28 o 
   2   5   4        7.30       15.58      3.43 o 
   3   5   4        0.01        1.56      2.80 o 
   4   5   4       11.12       10.32      4.19 o 
   5   5   4        1.93        5.28      3.61 o 
   6   5   4       10.36        8.31      4.62 o 
  -2   6   4        4.08       13.77      5.46 o 
  -1   6   4        0.09        0.45      3.68 o 
   0   6   4        4.28       12.41      4.24 o 
   1   6   4        0.14       -0.97      3.89 o 
 -12   1   5        0.59        2.24      3.99 o 
 -11   1   5      126.84      124.64      7.36 o 
 -10   1   5        6.05        5.33      3.46 o 
  -9   1   5       27.65       38.03      3.67 o 
  -8   1   5       55.40       51.66      3.53 o 
  -7   1   5        2.44        3.92      1.62 o 
  -6   1   5       53.33       52.01      2.16 o 
  -5   1   5      158.51      170.37      3.89 o 
  -4   1   5        1.94        0.40      0.78 o 
  -3   1   5      248.33      276.17      3.90 o 
  -2   1   5        8.45        7.73      0.96 o 
  -1   1   5       12.58       13.68      1.28 o 
   0   1   5      155.27      158.18      2.79 o 
   1   1   5      659.21      670.38      6.61 o 
   2   1   5      625.79      648.96      6.21 o 
   3   1   5      202.65      204.46      5.27 o 
   4   1   5        5.22        5.49      1.76 o 
   5   1   5       17.11       18.36      2.36 o 
   6   1   5       14.97       16.09      2.61 o 
   7   1   5        0.33        2.58      2.39 o 
   8   1   5       22.05       26.03      3.48 o 
   9   1   5      147.21      140.88      6.28 o 
  10   1   5       39.90       40.07      5.77 o 
  11   1   5        6.84        6.00      4.73 o 
 -12   2   5        1.31        5.02      4.53 o 
 -11   2   5        1.78       -0.70      3.26 o 
 -10   2   5        9.42       12.58      3.90 o 
  -9   2   5       10.67       15.73      3.20 o 
  -8   2   5       62.06       65.88      4.11 o 
  -7   2   5        0.90        1.06      3.52 o 
  -6   2   5       91.87       88.88      4.60 o 
  -5   2   5      407.98      393.59      6.81 o 
  -4   2   5      309.83      303.22      5.54 o 
  -3   2   5      174.57      185.54      4.06 o 
  -2   2   5       17.47       17.88      1.71 o 
  -1   2   5       92.69       87.60      2.95 o 
   0   2   5        0.67       -0.04      0.70 o 
   1   2   5      385.36      410.17      6.24 o 
   2   2   5        1.83        1.44      1.25 o 
   3   2   5        0.48        2.87      2.40 o 
   4   2   5      186.38      178.68      5.20 o 
   5   2   5        2.84        6.95      2.47 o 
   6   2   5       16.93       18.21      2.99 o 
   7   2   5      106.40       98.46      5.18 o 
   8   2   5        1.42        4.07      2.95 o 
   9   2   5       42.55       32.24      4.29 o 
  10   2   5        5.73        6.98      3.86 o 
 -11   3   5        3.31       -0.84      4.65 o 
 -10   3   5        0.35        1.22      3.39 o 
  -9   3   5        1.14        0.54      2.44 o 
  -8   3   5       45.51       38.75      4.95 o 
  -7   3   5       29.03       24.49      3.06 o 
  -6   3   5       21.46       24.55      2.64 o 
  -5   3   5        2.33        1.47      2.52 o 
  -4   3   5        1.36        5.61      2.99 o 
  -3   3   5      232.22      217.88     10.42 o 
  -2   3   5       16.40       18.36      2.05 o 
  -1   3   5       88.70       97.15      3.67 o 
   0   3   5        1.65        4.37      2.38 o 
   1   3   5       28.94       29.45      2.99 o 
   2   3   5       41.01       36.45      2.23 o 
   3   3   5       48.48       43.85      2.34 o 
   4   3   5       96.67       95.07      4.45 o 
   5   3   5      312.72      302.84     10.99 o 
   6   3   5        0.03        4.94      3.30 o 
   7   3   5        1.26        2.12      5.95 o 
   8   3   5        5.11        5.30      3.43 o 
   9   3   5       15.80       20.81      4.32 o 
  -9   4   5        2.47       15.88      5.22 o 
  -8   4   5        1.13        1.80      3.78 o 
  -7   4   5       22.59       18.94      4.60 o 
  -6   4   5       59.86       53.50      5.19 o 
  -5   4   5       35.55       32.70      4.41 o 
  -4   4   5      132.60      133.82      6.52 o 
  -3   4   5        9.04       10.49      3.42 o 
  -2   4   5        6.57        5.90      2.26 o 
  -1   4   5       99.39       98.98      4.52 o 
   0   4   5        4.55        2.57      3.23 o 
   1   4   5       49.03       48.40      3.64 o 
   2   4   5        3.30        3.96      1.94 o 
   3   4   5       17.29       16.20      3.23 o 
   4   4   5        3.80        2.80      3.16 o 
   5   4   5        8.29        6.23      3.15 o 
   6   4   5        0.38        4.10      5.42 o 
   7   4   5       43.12       30.95      4.70 o 
   8   4   5        9.12       11.06      5.15 o 
  -7   5   5        0.15       12.48      5.26 o 
  -6   5   5      105.72      108.89      8.17 o 
  -5   5   5       12.87       21.21      5.10 o 
  -4   5   5       20.01       27.11      5.16 o 
  -3   5   5        0.23        5.66      5.81 o 
  -2   5   5        0.36       -1.19      3.44 o 
  -1   5   5        9.80       16.86      3.43 o 
   0   5   5       54.02       57.08      4.58 o 
   1   5   5        0.07        4.88      3.41 o 
   2   5   5       13.48       17.16      4.07 o 
   3   5   5        0.96        6.43      4.77 o 
   4   5   5        0.01        7.56      5.48 o 
   5   5   5        1.87        8.27      4.58 o 
 -12   0   6       11.33        7.26      6.05 o 
 -11   0   6       18.28       12.49      6.37 o 
 -10   0   6       46.97       46.88      4.90 o 
  -9   0   6     2248.90     2298.15     31.14 o 
  -8   0   6       66.01       58.95      4.53 o 
  -7   0   6      239.65      214.14      6.83 o 
  -6   0   6       73.04       58.86      4.86 o 
  -5   0   6        6.28        6.03      3.57 o 
  -4   0   6       50.16       52.13      2.90 o 
  -2   0   6      363.55      394.43     13.40 o 
  -1   0   6     2403.53     2525.90     22.93 o 
   0   0   6        8.60        8.72      1.71 o 
   1   0   6       11.72        9.69      1.67 o 
   2   0   6       92.25       91.70      3.57 o 
   3   0   6      998.03      989.32     13.64 o 
   4   0   6      364.45      365.52      7.86 o 
   5   0   6      506.60      493.27     23.68 o 
   6   0   6       16.51       17.03      5.08 o 
   8   0   6        2.15        0.78      6.37 o 
   9   0   6       10.30       20.68      6.89 o 
  10   0   6        7.58       17.54      7.60 o 
 -12   1   6        1.17        4.91      3.69 o 
 -11   1   6       92.74       87.19      5.59 o 
 -10   1   6        0.44        2.30      3.74 o 
  -9   1   6       12.53       17.77      3.03 o 
  -8   1   6        0.21        0.02      1.99 o 
  -7   1   6      269.91      259.32      5.14 o 
  -6   1   6        4.94        7.58      1.49 o 
  -5   1   6       20.15       31.58      4.08 o 
  -4   1   6       95.00      100.27      2.70 o 
  -3   1   6     1399.36     1468.80     11.59 o 
  -2   1   6      143.14      131.24      2.76 o 
  -1   1   6      195.11      188.11      3.34 o 
   0   1   6      358.26      343.99      4.79 o 
   1   1   6        1.13        1.72      1.00 o 
   2   1   6       12.69       13.81      1.22 o 
   3   1   6      349.27      378.43      6.89 o 
   4   1   6      113.41      120.69      4.89 o 
   5   1   6      117.51      109.17      6.12 o 
   6   1   6       11.76       12.69      2.88 o 
   7   1   6        1.12        5.95      3.23 o 
   8   1   6        0.24        5.61      2.88 o 
   9   1   6       92.30       86.02      7.03 o 
  10   1   6        0.27        2.27      4.23 o 
 -11   2   6        4.32       14.70      4.58 o 
 -10   2   6       18.17       17.87      3.68 o 
  -9   2   6       45.20       54.34      4.37 o 
  -8   2   6        2.06        9.67      3.46 o 
  -7   2   6        9.74       12.41      2.88 o 
  -6   2   6       41.18       41.56      3.12 o 
  -5   2   6        1.17        3.13      1.44 o 
  -4   2   6      161.72      151.67      5.72 o 
  -3   2   6        9.90        9.17      1.63 o 
  -2   2   6       17.90       17.61      1.83 o 
  -1   2   6        2.16        2.25      1.49 o 
   0   2   6      226.92      226.20      6.72 o 
   1   2   6        8.29        7.74      1.87 o 
   2   2   6       41.74       40.79      2.44 o 
   3   2   6        6.24        7.67      2.73 o 
   4   2   6       12.69       17.50      3.06 o 
   5   2   6       14.23       11.65      2.68 o 
   6   2   6       39.86       36.82      3.58 o 
   7   2   6        6.01        7.97      5.31 o 
   8   2   6       18.99       20.80      4.98 o 
   9   2   6        2.88        5.57      3.55 o 
  10   2   6        7.49        7.49      5.91 o 
 -10   3   6       12.91       17.07      5.00 o 
  -9   3   6       10.60        6.87      6.04 o 
  -8   3   6       92.46       92.29      7.61 o 
  -7   3   6        7.01       18.39      4.01 o 
  -6   3   6       15.47       17.68      3.68 o 
  -5   3   6       15.60       19.04      3.58 o 
  -4   3   6       97.82      103.16      5.45 o 
  -3   3   6        0.38       -0.07      2.72 o 
  -2   3   6        0.03        5.34      2.01 o 
  -1   3   6       52.10       61.55      3.40 o 
   0   3   6        6.15        8.86      2.34 o 
   1   3   6        0.37        2.97      2.16 o 
   2   3   6        0.14        4.56      2.84 o 
   3   3   6       13.49       13.96      3.36 o 
   4   3   6       32.45       30.62      3.39 o 
   5   3   6        0.09       -0.34      2.27 o 
   6   3   6      140.69      134.14      5.99 o 
   7   3   6        3.31        1.85      2.94 o 
   8   3   6        7.34        6.23      3.90 o 
   9   3   6        4.45       16.02      4.60 o 
  -9   4   6        0.00        0.01      4.45 o 
  -8   4   6        0.09        8.35      4.61 o 
  -7   4   6        0.07        4.32      4.89 o 
  -6   4   6        0.06       -1.58      4.20 o 
  -5   4   6       93.68       87.24      6.30 o 
  -4   4   6      265.89      272.46      9.52 o 
  -3   4   6        1.88        2.88      3.20 o 
  -2   4   6       23.24       19.76      2.87 o 
  -1   4   6       19.65       21.39      2.96 o 
   0   4   6       90.77       94.41      4.67 o 
   1   4   6        5.07        8.47      2.96 o 
   2   4   6       91.10       72.40      7.18 o 
   3   4   6        6.42       13.58      3.87 o 
   4   4   6       12.02       11.87      3.14 o 
   5   4   6        2.13        2.80      3.13 o 
   6   4   6       49.56       32.60      4.62 o 
   7   4   6       44.52       35.95      6.29 o 
  -6   5   6       60.11       51.96      6.52 o 
  -5   5   6       11.25       21.04      5.37 o 
  -4   5   6        7.21        8.25      5.33 o 
  -3   5   6       21.55       29.79      5.27 o 
  -2   5   6        1.39        2.62      4.25 o 
  -1   5   6        0.93       -0.50      2.68 o 
   0   5   6        0.26        2.61      2.83 o 
   1   5   6       56.05       49.76      4.70 o 
   2   5   6        4.70        8.53      4.45 o 
   3   5   6        1.11        6.26      4.51 o 
   4   5   6        5.72       14.99      8.33 o 
 -12   1   7        3.43        7.12      5.16 o 
 -11   1   7        5.12        9.96      3.52 o 
 -10   1   7        0.13       -2.26      2.97 o 
  -9   1   7       37.13       40.05      3.71 o 
  -8   1   7       17.24       17.36      2.88 o 
  -7   1   7      777.69      751.45     10.95 o 
  -6   1   7       11.14       13.02      1.69 o 
  -5   1   7        8.31       13.90      1.76 o 
  -4   1   7      180.40      170.71      4.76 o 
  -3   1   7       40.98       40.21      1.94 o 
  -2   1   7       47.58       39.01      3.47 o 
  -1   1   7      126.86      134.71      3.14 o 
   0   1   7       80.42       82.10      2.58 o 
   1   1   7      329.93      333.42      5.27 o 
   2   1   7      116.25      113.44      3.02 o 
   3   1   7       67.27       58.12      4.55 o 
   4   1   7        0.59        6.06      3.55 o 
   5   1   7       19.06       25.65      3.63 o 
   6   1   7        7.15       14.62      3.72 o 
   7   1   7       31.97       27.22      3.55 o 
   8   1   7       12.69       23.02      4.95 o 
   9   1   7        9.16       10.15      4.72 o 
  10   1   7       16.24       20.52      5.74 o 
 -11   2   7        0.17        3.07      3.78 o 
 -10   2   7       11.60       15.48      3.53 o 
  -9   2   7        0.48        5.56      3.08 o 
  -8   2   7        2.44        3.64      2.87 o 
  -7   2   7       10.16       10.65      2.36 o 
  -6   2   7        1.65        5.92      2.04 o 
  -5   2   7      164.89      158.44      6.14 o 
  -4   2   7       18.66       16.64      1.93 o 
  -3   2   7        0.32        1.73      2.34 o 
  -2   2   7       46.79       38.77      4.69 o 
  -1   2   7       78.88       83.60      3.49 o 
   0   2   7        7.02        8.96      2.74 o 
   1   2   7       76.00       77.31      2.91 o 
   2   2   7       28.54       26.30      1.83 o 
   3   2   7       30.49       32.65      2.90 o 
   4   2   7        0.01        4.75      2.47 o 
   5   2   7        4.72        9.30      2.81 o 
   6   2   7       26.89       28.74      4.66 o 
   7   2   7       27.02       27.66      3.88 o 
   8   2   7       23.48       26.78      4.34 o 
   9   2   7        1.10       -3.56      6.48 o 
 -10   3   7       16.03       25.14      5.49 o 
  -9   3   7        0.28        8.37      4.42 o 
  -8   3   7        1.46        2.26      3.68 o 
  -7   3   7       41.19       36.61      4.87 o 
  -6   3   7        6.99       11.34      3.65 o 
  -5   3   7        4.98        7.57      4.54 o 
  -4   3   7        1.81        0.09      2.47 o 
  -3   3   7      280.04      270.25      6.48 o 
  -2   3   7      351.05      362.21      8.02 o 
  -1   3   7        3.46        8.76      3.53 o 
   0   3   7       14.12       14.60      2.44 o 
   1   3   7        6.42        6.06      2.21 o 
   2   3   7        2.45       10.04      2.24 o 
   3   3   7        2.21        3.25      2.35 o 
   4   3   7       51.46       47.29      3.96 o 
   5   3   7       16.82       15.48      3.33 o 
   6   3   7       24.36       22.31      3.91 o 
   7   3   7        0.02        5.61      7.27 o 
   8   3   7        0.56        0.20      3.52 o 
  -8   4   7       10.10       17.53      7.07 o 
  -7   4   7       15.22       25.64      5.37 o 
  -6   4   7       96.96       96.14      7.15 o 
  -5   4   7      124.90      147.95      7.89 o 
  -4   4   7       96.51       98.07      6.46 o 
  -3   4   7       24.40       22.05      4.39 o 
  -2   4   7        0.25       -1.18      2.43 o 
  -1   4   7        1.20        2.44      2.43 o 
   0   4   7       37.88       36.27      3.63 o 
   1   4   7       20.36       18.28      3.29 o 
   2   4   7        0.02        2.11      3.94 o 
   3   4   7       57.03       52.19      5.48 o 
   4   4   7        7.93       18.27      6.11 o 
   5   4   7        0.34        2.47      4.04 o 
   6   4   7       73.22       78.11      7.01 o 
  -5   5   7        1.36       -1.57      4.21 o 
  -4   5   7        8.68        9.95      4.80 o 
  -3   5   7        4.51        8.93      5.97 o 
  -2   5   7        0.18       -1.42      3.58 o 
  -1   5   7        0.05        6.50      3.28 o 
   0   5   7        2.50        4.85      3.25 o 
   1   5   7        5.66        4.16      7.19 o 
   2   5   7       46.98       47.50      6.35 o 
   3   5   7        5.82        6.01      4.54 o 
 -11   0   8        0.24        5.84      6.04 o 
 -10   0   8       69.17       60.83      8.13 o 
  -9   0   8       70.68       64.36      5.38 o 
  -8   0   8      105.03       88.30      5.32 o 
  -7   0   8      123.49      123.30      5.74 o 
  -6   0   8       99.91       96.74      4.93 o 
  -5   0   8      152.79      154.65      5.88 o 
  -4   0   8       15.29       12.57      2.64 o 
  -3   0   8        0.01       -0.82      1.72 o 
  -2   0   8     1257.72     1347.72     18.13 o 
  -1   0   8      586.09      582.46     13.17 o 
   0   0   8       86.97       81.60      4.05 o 
   1   0   8        5.91        4.35      3.27 o 
   2   0   8       25.66       24.48      2.96 o 
   3   0   8       26.84       22.08      2.85 o 
   4   0   8      335.56      337.19      8.91 o 
   5   0   8       93.98       80.75      4.89 o 
   6   0   8        1.91       -1.79      6.55 o 
   7   0   8        5.81       -2.60      5.28 o 
   8   0   8        2.46       -4.30      6.07 o 
   9   0   8        4.04       -1.45      5.64 o 
 -11   1   8       11.96       13.93      4.88 o 
 -10   1   8        4.03        3.86      2.89 o 
  -9   1   8        0.58        2.79      3.13 o 
  -8   1   8      556.67      564.71     11.00 o 
  -7   1   8      387.61      368.19      6.88 o 
  -6   1   8      154.86      152.63      4.22 o 
  -5   1   8       16.06       20.37      3.03 o 
  -4   1   8       16.71       14.89      1.77 o 
  -3   1   8       13.32       13.08      2.02 o 
  -2   1   8      209.81      214.56      6.17 o 
  -1   1   8        1.45        5.16      2.24 o 
   0   1   8      215.59      220.75      4.47 o 
   1   1   8       14.51       17.36      1.86 o 
   2   1   8       15.70       16.85      1.88 o 
   3   1   8       20.95       23.10      2.64 o 
   4   1   8        1.55        3.64      2.13 o 
   5   1   8       83.28       79.15      5.51 o 
   6   1   8       40.76       36.28      3.71 o 
   7   1   8       25.08       31.26      5.12 o 
   8   1   8        0.15       -2.82      4.75 o 
   9   1   8        4.95        2.56      4.74 o 
 -11   2   8        1.37       12.34      4.92 o 
 -10   2   8        6.34       11.62      8.15 o 
  -9   2   8       53.31       58.16      6.17 o 
  -8   2   8        9.72       10.97      3.84 o 
  -7   2   8        3.77        8.34      4.71 o 
  -6   2   8      119.05      108.37      5.93 o 
  -5   2   8      265.46      264.78      8.28 o 
  -4   2   8        5.93       10.87      3.00 o 
  -3   2   8       36.31       31.92      3.74 o 
  -2   2   8       15.07       16.30      2.44 o 
  -1   2   8      466.92      469.81      8.56 o 
   0   2   8      137.05      132.27      4.30 o 
   1   2   8       46.42       47.06      2.57 o 
   2   2   8        2.70        1.38      1.31 o 
   3   2   8       12.24       18.39      4.01 o 
   4   2   8        0.02        3.90      3.10 o 
   5   2   8        5.18       10.30      4.68 o 
   6   2   8        3.44        2.85      3.57 o 
   7   2   8        5.33        9.74      4.98 o 
   8   2   8        0.85        2.78      4.15 o 
 -10   3   8        8.33       17.45      5.23 o 
  -9   3   8       22.33       16.64      4.98 o 
  -8   3   8        8.06        6.59      4.15 o 
  -7   3   8       10.99       21.36      4.45 o 
  -6   3   8       31.66       35.97      4.78 o 
  -5   3   8       31.46       36.36      4.44 o 
  -4   3   8       12.02       15.93      5.44 o 
  -3   3   8      920.66      944.22     16.15 o 
  -2   3   8      140.43      145.55      5.28 o 
  -1   3   8       19.00       14.03      3.82 o 
   0   3   8        5.51        6.90      2.37 o 
   1   3   8        0.10       -0.37      2.41 o 
   2   3   8        2.70        8.14      3.33 o 
   3   3   8       88.90       79.01      4.69 o 
   4   3   8        4.35        8.64      3.50 o 
   5   3   8       19.36       19.05      3.79 o 
   6   3   8        0.93        1.85      3.19 o 
   7   3   8        1.82       10.59      5.90 o 
  -8   4   8        1.30        1.83      4.36 o 
  -7   4   8       20.94       24.75      5.45 o 
  -6   4   8       30.77       34.90      9.73 o 
  -5   4   8      122.20      121.59      7.57 o 
  -4   4   8        3.59        6.22      6.74 o 
  -3   4   8        0.71        1.35      3.19 o 
  -2   4   8        2.33        7.11      3.87 o 
  -1   4   8        2.41        0.13      2.52 o 
   0   4   8       29.80       31.48      3.67 o 
   1   4   8        5.15        2.70      3.70 o 
   2   4   8        6.33        8.10      5.48 o 
   3   4   8       32.39       32.89      5.18 o 
   4   4   8        6.29       13.07      5.47 o 
   5   4   8        0.96        9.38      5.35 o 
   6   4   8        7.88       10.54      5.02 o 
  -4   5   8       40.10       39.78      6.36 o 
  -3   5   8       11.60       18.68      5.27 o 
  -2   5   8        0.83        3.51      4.21 o 
  -1   5   8        0.17        3.03      4.57 o 
   0   5   8       17.93       25.81      5.14 o 
   1   5   8        0.70       -0.03      3.33 o 
   2   5   8       11.13        0.34      4.28 o 
 -11   1   9        3.10        3.71      3.56 o 
 -10   1   9        2.31        6.42      3.35 o 
  -9   1   9        1.20        9.74      3.14 o 
  -8   1   9       69.77       58.42      6.08 o 
  -7   1   9       10.49        9.41      2.14 o 
  -6   1   9      108.58      107.14      3.94 o 
  -5   1   9        4.43        9.23      2.40 o 
  -4   1   9       42.76       49.12      2.71 o 
  -3   1   9       43.63       39.63      2.80 o 
  -2   1   9        0.00        0.42      1.33 o 
  -1   1   9       31.29       27.53      2.15 o 
   0   1   9      316.28      306.13      5.89 o 
   1   1   9       28.30       27.86      2.32 o 
   2   1   9        5.81       10.85      1.93 o 
   3   1   9        0.89        1.20      2.33 o 
   4   1   9        2.84        1.97      2.28 o 
   5   1   9        0.86        2.61      2.50 o 
   6   1   9       30.96       29.79      4.23 o 
   7   1   9       12.62       24.27      6.09 o 
   8   1   9        2.18        5.08      5.40 o 
 -10   2   9       12.62       31.57      5.83 o 
  -9   2   9       96.26       86.69      6.68 o 
  -8   2   9        4.11        5.44      4.15 o 
  -7   2   9       35.98       37.64      6.14 o 
  -6   2   9      484.78      518.11     12.68 o 
  -5   2   9      206.39      196.86      6.99 o 
  -4   2   9       53.78       50.33      3.34 o 
  -3   2   9       30.75       30.83      3.07 o 
  -2   2   9       36.87       35.12      3.27 o 
  -1   2   9      746.74      740.30     11.92 o 
   0   2   9        0.65        6.73      2.23 o 
   1   2   9       21.01       16.56      2.09 o 
   2   2   9      134.71      129.38      5.09 o 
   3   2   9       14.59       11.08      3.56 o 
   4   2   9        0.37        4.03      2.56 o 
   5   2   9        8.54       15.09      3.31 o 
   6   2   9        3.04        9.46      3.64 o 
   7   2   9        0.98        6.81      4.89 o 
   8   2   9       14.61       17.83      5.57 o 
  -9   3   9       23.15       18.61      5.40 o 
  -8   3   9       10.28       17.76      4.97 o 
  -7   3   9        5.75        5.36      4.18 o 
  -6   3   9        4.58       -2.05      3.77 o 
  -5   3   9        0.04        8.99      4.20 o 
  -4   3   9       11.31       10.63      4.66 o 
  -3   3   9       59.32       52.60      3.90 o 
  -2   3   9        7.78       15.97      2.98 o 
  -1   3   9       30.96       32.66      3.36 o 
   0   3   9        0.80       -1.31      2.21 o 
   1   3   9        0.01        2.95      2.55 o 
   2   3   9        7.89       15.61      4.77 o 
   3   3   9        3.82        7.71      3.94 o 
   4   3   9       17.63       20.70      4.79 o 
   5   3   9       26.26       25.01      4.08 o 
   6   3   9        1.11        0.39      2.92 o 
  -7   4   9        1.11        5.51      5.18 o 
  -6   4   9        0.67        2.47      4.92 o 
  -5   4   9        4.10       15.97      6.59 o 
  -4   4   9        0.13        3.69      4.28 o 
  -3   4   9        9.97        1.86      3.53 o 
  -2   4   9       32.55       33.12      4.64 o 
  -1   4   9        0.50        5.27      5.12 o 
   0   4   9        1.33        1.21      2.74 o 
   1   4   9        2.74        7.51      4.31 o 
   2   4   9        4.40       21.72     10.08 o 
   3   4   9        6.63        1.04      3.67 o 
   4   4   9        1.32        3.20      4.43 o 
  -2   5   9        3.72       11.78      5.11 o 
  -1   5   9        1.99       10.53      5.92 o 
   0   5   9        0.71        4.72      5.64 o 
 -11   0  10      122.41      144.17     11.86 o 
 -10   0  10       77.28       71.36      8.70 o 
  -9   0  10        0.30        0.60      4.67 o 
  -8   0  10        0.96        3.85      3.40 o 
  -7   0  10       89.87       84.92      5.64 o 
  -6   0  10      149.26      154.75      6.93 o 
  -5   0  10       24.35       16.16      4.08 o 
  -4   0  10        7.24        7.98      3.19 o 
  -3   0  10        6.51       10.17      4.06 o 
  -2   0  10       50.23       48.87      3.84 o 
  -1   0  10      102.59      104.43      6.77 o 
   0   0  10        4.17        0.78      4.37 o 
   1   0  10        0.00        5.27      3.20 o 
   2   0  10       10.00       13.31      3.06 o 
   3   0  10       49.92       51.21      5.04 o 
   4   0  10        5.69       48.32     30.38 o 
   5   0  10        8.19       14.36      6.25 o 
   6   0  10        0.66        5.11     11.55 o 
   7   0  10        0.31        5.54      6.53 o 
   8   0  10        1.99        7.47      7.27 o 
 -10   1  10        4.10        7.39      3.48 o 
  -9   1  10       18.27       44.51     12.47 o 
  -8   1  10       32.79       33.61      3.92 o 
  -7   1  10       79.88       72.05      3.86 o 
  -6   1  10       45.44       44.71      2.99 o 
  -5   1  10      142.28      120.47      4.25 o 
  -4   1  10        5.92       11.25      2.36 o 
  -3   1  10       51.18       48.16      4.75 o 
  -2   1  10        2.50        5.20      2.88 o 
  -1   1  10        3.85        5.34      2.46 o 
   0   1  10      280.85      265.40      5.91 o 
   1   1  10      556.23      579.87     10.21 o 
   2   1  10        4.18        6.80      1.94 o 
   3   1  10        0.00        1.69      2.29 o 
   4   1  10        8.42       11.10      2.92 o 
   5   1  10       10.20       13.97      3.62 o 
   6   1  10        6.55        8.88      5.03 o 
   7   1  10       12.65       17.95      5.09 o 
 -10   2  10        0.66        9.64      4.73 o 
  -9   2  10        8.56        7.12      4.37 o 
  -8   2  10        3.07       10.15      4.34 o 
  -7   2  10      105.54       99.22      6.59 o 
  -6   2  10      352.25      351.07     10.69 o 
  -5   2  10       21.67       23.21      3.13 o 
  -4   2  10      162.45      161.81      5.72 o 
  -3   2  10       24.42       23.76      3.18 o 
  -2   2  10      187.84      186.90      6.28 o 
  -1   2  10      380.28      389.46      8.79 o 
   0   2  10        0.80        0.24      1.77 o 
   1   2  10       68.27       59.36      3.14 o 
   2   2  10       87.63       92.06      4.75 o 
   3   2  10        0.02        2.06      3.04 o 
   4   2  10        2.60        5.22      3.03 o 
   5   2  10       13.54       11.50      3.64 o 
   6   2  10       37.51       32.18      4.61 o 
   7   2  10        8.20        9.55      5.07 o 
  -8   3  10        0.02        4.38      5.89 o 
  -7   3  10        0.14        7.46      5.55 o 
  -6   3  10       12.32        7.40      5.04 o 
  -5   3  10       16.35       23.77      4.71 o 
  -4   3  10      442.55      448.85     12.85 o 
  -3   3  10       41.34       44.11      4.00 o 
  -2   3  10       74.21       77.91      4.83 o 
  -1   3  10        1.11        6.07      3.29 o 
   0   3  10       52.56       50.08      3.82 o 
   1   3  10        0.35        6.57      4.20 o 
   2   3  10        4.56        1.76      3.43 o 
   3   3  10        0.72        3.16      4.37 o 
   4   3  10       64.21       61.88      6.43 o 
   5   3  10       10.91       11.76      6.02 o 
  -6   4  10        2.35        7.56      5.76 o 
  -5   4  10        5.15       11.93      6.30 o 
  -4   4  10        8.37        6.95      4.31 o 
  -3   4  10        0.59       -0.55      4.17 o 
  -2   4  10       90.32       88.83      7.59 o 
  -1   4  10       38.97       40.40      4.72 o 
   0   4  10        0.24        9.79      4.47 o 
   1   4  10        1.49        3.06      3.77 o 
   2   4  10        2.36        4.91      5.34 o 
   3   4  10        1.59        1.55      5.01 o 
 -10   1  11        0.76        7.15     10.93 o 
  -9   1  11       20.99       26.88      5.08 o 
  -8   1  11       70.29       68.14      5.86 o 
  -7   1  11       67.13       60.42      5.71 o 
  -6   1  11       11.36       13.37      2.43 o 
  -5   1  11        0.42        1.38      2.31 o 
  -4   1  11       19.42       25.54      3.50 o 
  -3   1  11        9.53       10.69      2.14 o 
  -2   1  11        0.40        4.79      3.49 o 
  -1   1  11       12.63       12.76      2.98 o 
   0   1  11      326.22      325.35      7.02 o 
   1   1  11      125.58      124.11      4.48 o 
   2   1  11       16.80       19.61      3.20 o 
   3   1  11        2.08        4.02      2.80 o 
   4   1  11        0.25        1.81      2.71 o 
   5   1  11        1.37        8.09      7.46 o 
   6   1  11        1.77        7.10      5.33 o 
  -9   2  11        6.41       10.18      5.49 o 
  -8   2  11       20.45       15.08      4.92 o 
  -7   2  11        8.24       11.00      6.70 o 
  -6   2  11        7.94       13.51      4.42 o 
  -5   2  11        9.97       19.73      6.13 o 
  -4   2  11        6.73       10.99      3.23 o 
  -3   2  11       13.81       13.67      3.18 o 
  -2   2  11      132.59      124.91      5.62 o 
  -1   2  11       43.40       46.50      3.90 o 
   0   2  11       53.11       51.57      4.18 o 
   1   2  11        3.02        7.77      3.61 o 
   2   2  11        0.51        1.77      3.78 o 
   3   2  11        2.56        2.53      3.55 o 
   4   2  11        0.06        1.01      2.75 o 
   5   2  11        0.62        5.07      3.70 o 
   6   2  11       17.15       23.94      8.61 o 
  -7   3  11        4.28        5.89      4.64 o 
  -6   3  11       26.10       27.02      5.51 o 
  -5   3  11       45.19       44.27      5.69 o 
  -4   3  11      265.34      263.92     10.40 o 
  -3   3  11        0.98       11.78      3.56 o 
  -2   3  11       12.01        9.48      5.39 o 
  -1   3  11       16.67       18.90      3.43 o 
   0   3  11       32.79       33.47      5.90 o 
   1   3  11        0.12       10.63      5.70 o 
   2   3  11       12.08       11.17      6.26 o 
   3   3  11        1.55        8.32      4.63 o 
   4   3  11        6.92       15.95      5.18 o 
  -4   4  11        1.60        4.30      4.40 o 
  -3   4  11        4.66       14.69      5.04 o 
  -2   4  11       66.34       68.97      6.66 o 
  -1   4  11       15.52       26.46      5.26 o 
   0   4  11       18.12       15.26      6.00 o 
   1   4  11        5.09       11.88      5.15 o 
  -9   0  12        0.06       -1.83      5.89 o 
  -8   0  12        4.90        3.77      4.06 o 
  -7   0  12        3.99       12.03      4.06 o 
  -6   0  12      323.09      332.41     11.13 o 
  -5   0  12      105.54       97.86      7.59 o 
  -4   0  12      245.32      222.10      8.85 o 
  -3   0  12       11.64       11.94      3.60 o 
  -2   0  12       39.57       38.80      4.84 o 
  -1   0  12       14.76       15.45      3.77 o 
   0   0  12       19.93       18.80      3.88 o 
   1   0  12        0.35        0.56      3.90 o 
   2   0  12      875.29      934.37     25.91 o 
   3   0  12      173.20      178.31     11.56 o 
   4   0  12       39.70       30.84      7.50 o 
   5   0  12        0.28        5.97      6.20 o 
   6   0  12        0.38       15.03     11.59 o 
  -9   1  12       52.41       49.08      6.44 o 
  -8   1  12        2.36        0.60      3.65 o 
  -7   1  12        3.48       13.91      4.50 o 
  -6   1  12       67.02       67.75      5.02 o 
  -5   1  12       81.14       82.21      5.22 o 
  -4   1  12       32.28       28.18      4.63 o 
  -3   1  12        5.89        6.47      2.96 o 
  -2   1  12        3.53       10.75      4.98 o 
  -1   1  12        0.66        1.34      2.36 o 
   0   1  12      202.47      198.79      5.91 o 
   1   1  12       16.65       20.97      3.26 o 
   2   1  12       40.74       36.98      3.94 o 
   3   1  12        0.13        2.50      3.29 o 
   4   1  12       24.99       33.42      5.36 o 
   5   1  12        9.70       12.67      4.88 o 
  -8   2  12        1.61       10.05      4.80 o 
  -7   2  12       10.44       22.69      5.38 o 
  -6   2  12        5.04        7.22      4.50 o 
  -5   2  12       13.80       22.00      4.98 o 
  -4   2  12       64.73       63.04      4.94 o 
  -3   2  12       18.71       22.03      3.67 o 
  -2   2  12        0.71        0.53      2.45 o 
  -1   2  12       17.01       11.45      3.23 o 
   0   2  12        6.82        5.92      6.06 o 
   1   2  12       43.03       43.98      5.49 o 
   2   2  12       31.47       35.81      5.41 o 
   3   2  12        0.11       11.44      6.15 o 
   4   2  12        0.05        3.08      4.26 o 
  -6   3  12        0.32       11.91      6.83 o 
  -5   3  12        6.73       12.42      4.93 o 
  -4   3  12        0.00        4.48      4.08 o 
  -3   3  12       95.00       95.97      7.21 o 
  -2   3  12       15.07       15.58      3.86 o 
  -1   3  12        7.66       37.13     11.31 o 
   0   3  12        6.73       12.53      5.07 o 
   1   3  12        9.81       15.96      5.02 o 
   2   3  12        1.61        4.87      5.85 o 
   3   3  12       25.48       25.09      6.03 o 
  -8   1  13       17.11       13.15      7.74 o 
  -7   1  13        6.31       -0.57      3.64 o 
  -6   1  13       19.55       17.90      3.98 o 
  -5   1  13        0.48        9.41      4.24 o 
  -4   1  13       33.70       31.15      4.85 o 
  -3   1  13       14.05       15.20      3.86 o 
  -2   1  13       15.44       17.55      4.29 o 
  -1   1  13        9.22       21.78      4.93 o 
   0   1  13       24.51       25.14      3.71 o 
   1   1  13       12.30       13.38      3.41 o 
   2   1  13       25.65       29.79      4.17 o 
   3   1  13        4.99        6.74      4.42 o 
   4   1  13       42.39       46.14      6.21 o 
  -6   2  13        7.18        8.66      5.01 o 
  -5   2  13        0.70        2.61      4.79 o 
  -4   2  13        1.21        8.05      6.67 o 
  -3   2  13       52.30       65.20      6.48 o 
  -2   2  13       38.69       46.11      4.91 o 
  -1   2  13        7.86       12.28      3.76 o 
   0   2  13        0.00        3.55      4.50 o 
   1   2  13       20.09       22.29      5.27 o 
   2   2  13        4.76        9.14      4.73 o 
   3   2  13        0.02        4.13      6.72 o 
  -4   3  13        0.15        0.95      4.09 o 
  -3   3  13       16.71       19.70      5.25 o 
  -1   3  13        3.11       12.77      8.54 o 
   0   3  13       11.40       18.83      7.23 o 
  -6   0  14        0.66        1.43      5.08 o 
  -5   0  14       47.23       40.15      8.37 o 
  -4   0  14       99.54       98.14      7.37 o 
  -3   0  14       13.95        7.83      4.56 o 
  -2   0  14        2.29        0.11      3.30 o 
  -1   0  14       22.48       19.73      6.77 o 
   0   0  14        3.98        2.36      3.61 o 
   1   0  14       79.64       68.87      8.75 o 
   2   0  14       67.37       77.31      9.65 o 
  -6   1  14        6.39       10.82      4.65 o 
  -5   1  14       11.31       18.99      4.44 o 
  -4   1  14       67.71       78.54      8.54 o 
  -3   1  14       40.57       30.16      4.64 o 
  -2   1  14       41.20       42.51      4.66 o 
  -1   1  14       12.76       13.99      3.75 o 
   0   1  14       22.82       34.74      7.22 o 
   1   1  14       10.85        5.62      4.31 o 
   2   1  14        0.15        6.13      5.68 o 
  -4   2  14        1.26        5.76      8.40 o 
  -3   2  14        1.89        6.86      4.81 o 
  -2   2  14        2.16        9.71      4.48 o 
  -1   2  14        3.49       19.22      6.21 o 
   0   2  14        5.84       13.46      5.16 o 
                                                 
